# Supplementary material for: Association between Geriatric Nutritional Risk Index and Depression after Ischemic Stroke
Source: Nutrients. 2022 Jun 29;14(13):2698. doi: 10.3390/nu14132698 (PMC9268883; doi:10.3390/nu14132698)
Supplement: Supplementary file 1 [file nutrients-14-02698-s001.zip]

Archive with 1 entries (1 files):
- nutrients-1772021-supplementary.pdf
